# Supplementary material for: The Seasonality and Spatial Landscape of the Historical Climate-Based Suitability of Aedes-Borne Viruses in Four Atlantic Archipelagos
Source: Viruses. 2025 May 30;17(6):799. doi: 10.3390/v17060799 (PMC12197518; doi:10.3390/v17060799)
Supplement: Supplementary file 1 [file viruses-17-00799-s001.zip]

Archive with 1 entries (1 files):
- viruses-3628527-supplementary.pdf
